# Supplementary material for: Hippocampal Development and Epilepsy: Insights from Organoid Models
Source: Brain Sci. 2025 Nov 16;15(11):1231. doi: 10.3390/brainsci15111231 (PMC12651821; doi:10.3390/brainsci15111231)
Supplement: Supplementary file 1 [file brainsci-15-01231-s001.zip]

Archive with 1 entries (1 files):
- brainsci-3948000-supplementary.pdf
